# Supplementary material for: Identification and Evaluation of qRT-PCR Reference Genes in Melanaphis sacchari
Source: Insects. 2024 Jul 11;15(7):522. doi: 10.3390/insects15070522 (PMC11277337; doi:10.3390/insects15070522)
Supplement: Supplementary file 1 [file insects-15-00522-s001.zip]

Archive with 1 entries (1 files):
- insects-3070081-supplementary.pdf
